# Supplementary material for: A cellular senescence-related classifier based on a tumorigenesis- and immune infiltration-guided strategy can predict prognosis, immunotherapy response, and candidate drugs in hepatocellular carcinoma
Source: Front Immunol. 2022 Nov 15;13:974377. doi: 10.3389/fimmu.2022.974377 (PMC9705748; doi:10.3389/fimmu.2022.974377)
Supplement: Supplementary Table 1 — List of raw senecence genes. [file DataSheet_1.zip]

Archive with 10 entries (10 files):
- Supplementary Materials/Supplementary Table 1. List of raw senescence genes.xlsx
- Supplementary Materials/Supplementary Table 10. The top 25 potential therapeutic compounds.docx
- Supplementary Materials/Supplementary Table 2. Oligonucleotides used in this study.docx
- Supplementary Materials/Supplementary Table 3.  Primers used in this study.docx
- Supplementary Materials/Supplementary Table 4. Antibodies used in this study.docx
- Supplementary Materials/Supplementary Table 5. List of immune infiltration genes.xlsx
- Supplementary Materials/Supplementary Table 6. List of WGCNA genes.xlsx
- Supplementary Materials/Supplementary Table 7. The 127 intersection-prognostic genes of KM- and Cox-analyses results with P  0.05.docx
- Supplementary Materials/Supplementary Table 8. The GSVA results regarding the TIS risk groups (High vs. Low).docx
- Supplementary Materials/Supplementary Table 9. The GSEA results regarding the TIS risk groups (High vs. Low).docx
