# Supplementary material for: A cellular senescence-related classifier based on a tumorigenesis- and immune infiltration-guided strategy can predict prognosis, immunotherapy response, and candidate drugs in hepatocellular carcinoma
Source: Front Immunol. 2022 Nov 15;13:974377. doi: 10.3389/fimmu.2022.974377 (PMC9705748; doi:10.3389/fimmu.2022.974377)
Supplement: Supplementary Table 1 — List of raw senecence genes. [file DataSheet_1.zip › Supplementary Materials/Supplementary Table 1. List of raw senescence genes.xlsx]

## Sheet: Sheet1
Table S1. List of raw senescence genes
Genes
A2M
AADAC
AAMP
AASS
AATF
ABAT
ABCA5
ABCC1
ABCC3
ABI3
ABI3BP
ABL1
ABR
ABRACL
ABTB2
ACE
ACER3
ACSS2
ACTB
ACTN1
ACTN3
ACTN4
ACVR1B
ADAM11
ADAM12
ADAM8
ADAMTS1
ADAMTS3
ADAR
ADCY1
ADCY10P1
ADCY5
ADCY7
ADD1
ADH5
ADH6
ADIPOR2
ADM
ADORA1
ADRA1A
ADRA2A
ADSL
AEBP1
AGER
AGPAT1
AGPAT2
AGT
AGTR1
AHCY
AHCYL1
AIDA
AIFM1
AIP
AK2
AKAP12
AKAP6
AKNA
AKT1
AKT3
ALAS2
ALDH6A1
ALDH8A1
ALDH9A1
ALDOA
ALDOC
ALOX5
ALPK2
AMBP
AMD1
AMFR
AMH
AMMECR1
AMPD3
AMPH
AMT
ANG
ANGPT1
ANGPTL4
ANKRD11
ANTXR1
ANTXR2
ANXA1
ANXA2
ANXA3
ANXA5
AP1G1
AP5Z1
APAF1
APBA3
APBB1IP
APC
APEX1
APLP2
APOB
APOC3
APOD
APOE
APP
APPBP2
APRT
APTX
AR
AREG
ARF1
ARG1
ARG2
ARHGAP1
ARHGAP10
ARHGAP18
ARHGAP25
ARHGAP30
ARHGAP5
ARHGDIA
ARHGDIB
ARHGEF6
ARL4C
ARMC8
ARNT
ARNT2
ARNTL
ARNTL2
ARPC1A
ARPC1B
ARPC2
ARVCF
ASAP1
ASMTL
ASNS
ASS1
ATF2
ATF7
ATL3
ATM
ATOX1
ATP1B3
ATP2B1
ATP5O
ATP6V0A1
ATP6V0B
ATP7A
ATP8A2
ATP8B2
ATR
ATRX
ATXN7L3B
AURKB
AUTS2
AVPR1A
AXL
B2M
B3GAT3
B4GALNT3
B4GALT1
BACH1
BAD
BAK1
BAP1
BARD1
BAX
BAZ2A
BAZ2B
BBS5
BCAN
BCKDHB
BCL2
BCL2A1
BCL2L1
BCL2L2
BCL6
BDH2
BDNF
BECN1
BEST1
BEX2
BGLAP
BHLHE40
BHLHE41
BIRC3
BLM
BLOC1S4
BMI1
BMP1
BMP2
BMP4
BMP6
BMPR1A
BNIP3
BNIP3L
BRAF
BRCA1
BRCA2
BSCL2
BTBD1
BTBD11
BTG2
BTG3
BTN3A3
BUB1B
BUB3
C14orf119
C15orf39
C15orf48
C1orf216
C1orf226
C1QA
C1QB
C1QC
C1QTNF6
C1R
C1S
C20orf27
C2orf68
C3
C3AR1
C3orf14
C4A
C4orf48
C7
CA4
CA5BP1
CAB39
CACNA1A
CACNA1D
CACNA1I
CACNA2D3
CACNB2
CALB1
CALCA
CALHM2
CALR
CALU
CANX
CAPN2
CAPNS1
CAPZA1
CARD8-AS1
CARHSP1
CARM1
CASK
CASP1
CASP2
CASP9
CAT
CBX1
CBX3
CCDC88A
CCDC93
CCL11
CCL13
CCL14
CCL16
CCL2
CCL20
CCL24
CCL26
CCL28
CCL3
CCL4
CCL5
CCL8
CCM2
CCNA2
CCNB1
CCNB1IP1
CCNC
CCND1
CCND2
CCND3
CCNF
CCNH
CCNL2
CCNT1
CCR1
CCT2
CD14
CD1D
CD36
CD38
CD47
CD53
CD55
CD68
CD69
CD8A
CD9
CDC123
CDC20
CDC25A
CDC25B
CDC25C
CDC27
CDC42
CDC42EP1
CDCA7
CDH11
CDH2
CDH3
CDH6
CDK1
CDK10
CDK2
CDK2AP1
CDK4
CDK6
CDK7
CDK9
CDKN1A
CDKN1B
CDKN1C
CDKN2A
CDKN2B
CDKN2D
CDO1
CEBPA
CEBPB
CELF2
CENPA
CENPF
CEP70
CEPT1
CETP
CFB
CFH
CFI
CFLAR
CHEK1
CHEK2
CHI3L2
CHIT1
CHL1
CHPF2
CHRNE
CHST15
CHST6
CIB2
CIR1
CISD2
CITED2
CIZ1
CKAP4
CKAP5
CKS1B
CKS2
CLASP2
CLDN1
CLDN10
CLDN3
CLEC10A
CLEC4A
CLEC7A
CLIC1
CLIC4
CLK2
CLN8
CLOCK
CLSPN
CLU
CMTM3
CMTM7
CMTR1
CNKSR1
CNN1
CNN2
CNP
CNR1
COASY
COG2
COG6
COL14A1
COL15A1
COL17A1
COL1A1
COL1A2
COL27A1
COL3A1
COL4A2
COL4A5
COL5A1
COL6A3
COL8A2
COMP
COMT
COPB2
COPS5
COPS7A
COQ7
CORO1A
CORO1C
CORO7
COX6C
COX7B
COX7C
COX8A
CPB2
CPE
CPEB3
CRABP2
CREB1
CREBBP
CRELD2
CRHBP
CRIP1
CRYAB
CRYBB2
CSDE1
CSE1L
CSF1
CSF1R
CSF2RB
CSF3R
CSNK1A1
CSNK1E
CSNK1G2
CSNK2A1
CTC1
CTCF
CTF1
CTGF
CTH
CTHRC1
CTNNA1
CTNNB1
CTNND1
CTSB
CTSC
CTSL
CTSS
CTTN
CTTNBP2NL
CUL2
CUX1
CX3CL1
CX3CR1
CXADR
CXCL1
CXCL10
CXCL12
CXCL14
CXCL16
CXCL2
CXCL3
CXCL6
CXCL8
CXCR2
CXCR4
CXorf38
CYB5A
CYB5RL
CYBB
CYBRD1
CYCS
CYFIP1
CYP19A1
CYP1A1
CYP39A1
CYP3A7
CYP51A1
CYTH1
DAD1
DAG1
DAPK1
DAXX
DBN1
DBT
DCBLD2
DCDC2
DCLK1
DCT
DCTD
DDC
DDIT3
DDR2
DDT
DDX17
DDX18
DDX39A
DDX58
DEGS1
DERL1
DFFB
DGAT1
DGKA
DGKQ
DHCR24
DHTKD1
DIABLO
DIS3
DKK1
DKK3
DLAT
DLGAP1
DLX4
DNAJA1
DNAJA3
DNALI1
DNASE1
DNMBP
DNMT3A
DNPH1
DOCK11
DOCK2
DOK1
DOK3
DPCD
DPF2
DPM1
DPP3
DPT
DRAM1
DRAP1
DSC2
DSG2
DST
DTX3L
DUSP5
DYNLL1
DYNLT3
DYRK4
E2F1
ECE1
ECI2
EDN1
EDNRA
EDNRB
EEF1A1
EEF1E1
EEF2
EFCAB14
EFEMP1
EFNA4
EFNB1
EFNB3
EGFR
EGR1
EHBP1L1
EIF2AK1
EIF2B5
EIF2S1
EIF3L
EIF4A1
EIF4E
EIF5A2
ELAVL4
ELF4
ELK1
ELN
ELOVL4
ELP3
EMD
EML3
EML4
EMP3
ENDOG
ENDOU
ENO2
ENOSF1
ENPP2
ENPP5
ENTPD1
ENTPD4
EP300
EPB42
EPHA1
EPO
EPOR
EPS8
EPS8L1
ERBB2
ERCC1
ERCC2
ERCC3
ERCC4
ERCC5
ERCC6
ERCC8
EREG
ERICH3
ERLIN2
ESD
ESM1
ESR1
ESRRG
ETS1
ETS2
ETV3
EVI2A
EZR
F2R
F3
FA2H
FABP3
FADS1
FAM118A
FAM120A
FAM153A
FAM171A1
FAM210A
FAM83F
FAN1
FAS
FASTK
FAU
FAXDC2
FBL
FBLN1
FBLN2
FBN1
FBN2
FBXO21
FBXO3
FBXO4
FBXO5
FCAMR
FCER1G
FCGR2A
FCGR2B
FDXR
FECH
FEN1
FEZ2
FGF1
FGF2
FGF21
FGF7
FGFR1
FGFR2
FGFR4
FGR
FHL1
FHOD1
FIBIN
FKBP15
FLOT1
FLT1
FLT3LG
FMO1
FMO4
FMO5
FMOD
FN1
FNBP1
FNDC5
FOLH1
FOS
FOXM1
FOXO1
FOXO3
FOXO4
FRA10AC1
FRMD3
FRZB
FSCN1
FUT4
FXN
FXR1
FXYD5
FZD3
FZR1
GABARAPL1
GABBR1
GABRE
GABRP
GAD1
GADD45A
GAK
GALNT2
GATB
GATM
GBA
GBP1
GBP2
GBP5
GCLC
GCLM
GCSH
GDF11
GDF15
GEM
GFAP
GFRA1
GGA3
GGH
GGT5
GHITM
GHR
GHRHR
GIMAP2
GJB2
GLIPR2
GLRX
GLRX2
GM2A
GMFG
GMNN
GNA11
GNA12
GNA13
GNAL
GNAS
GNB1
GNB2
GNB4
GNG2
GNG7
GNPNAT1
GNS
GOLGA4
GOLPH3
GORAB
GOT2
GPD2
GPNMB
GPR61
GPRASP1
GPX1
GPX2
GPX4
GPX8
GRB2
GRN
GSK3A
GSK3B
GSN
GSPT1
GSR
GSS
GSTA1
GSTA2
GSTA4
GSTM4
GSTO1
GSTP1
GTDC1
GTF2B
GTF2H2
GYS1
GZMA
GZMK
H2AFX
HADH
HADHB
HAMP
HAS2
HBA1
HBEGF
HBP1
HCCS
HCLS1
HCST
HDAC1
HDAC2
HDAC3
HDAC6
HELLS
HELZ
HESX1
HEXB
HGF
HGFAC
HIBADH
HIC1
HIF1A
HINT1
HLA-A
HLA-B
HLA-C
HLA-DMA
HLA-DPA1
HLA-DQA1
HLA-DQB1
HLA-DRA
HLA-DRB1
HLA-DRB6
HLA-E
HLA-F
HLA-G
HLA-J
HMGA1
HMGA2
HMGB1
HMGB2
HMGN2
HNMT
HNRNPC
HNRNPD
HNRNPF
HNRNPH1
HOMER3
HOXB7
HOXC4
HOXD9
HRAS
HS6ST1
HSD17B10
HSD17B4
HSF1
HSF2
HSP90AA1
HSPA13
HSPA1A
HSPA1B
HSPA2
HSPA8
HSPA9
HSPB8
HSPD1
HTATIP2
HTR2A
HTR7
HTRA1
HTRA2
HTT
HYAL2
ICAM1
ICAM3
ID1
ID2
IDE
IER3
IFI27L2
IFITM1
IFNAR1
IFNAR2
IFNGR1
IFNGR2
IGF1
IGF1R
IGF2
IGF2R
IGFBP1
IGFBP2
IGFBP3
IGFBP4
IGFBP5
IGFBP6
IGFBP7
IGHA1
IGHG1
IGHM
IGHV3-21
IGHV3-23
IGKC
IGKV1OR2-108
IGLC2
IKBIP
IKBKB
IKZF1
IL10
IL10RA
IL10RB
IL11RA
IL15
IL16
IL17RA
IL17RB
IL18
IL18R1
IL1B
IL1R1
IL2RB
IL2RG
IL32
IL33
IL4I1
IL6
IL6ST
IL7
IL7R
ILVBL
IMPACT
IMPG1
IMPG2
ING2
INHA
INHBA
INHBB
INPP1
INPP5D
INPP5E
INPPL1
INSL3
INSR
IQGAP2
IRAK1
IRAK2
IRF2
IRF8
IRF9
IRS1
IRS2
ISCA1
ISLR
ISOC1
ITGA1
ITGA2
ITGA5
ITGA6
ITGA7
ITGAL
ITGB1
ITGB2
ITGB2-AS1
ITGB4
ITGB5
ITGB6
ITGB8
ITIH2
ITM2C
ITPKA
ITPKB
ITPR1
ITPR3
ITSN1
JAK2
JAZF1
JUN
JUND
KANK1
KAT5
KAT6A
KCNA3
KCND3
KCNE2
KCNK1
KCNMB1
KDSR
KIAA0930
KIF11
KIF14
KIF20B
KIF23
KIF2C
KIF5B
KIFC1
KIR2DL4
KITLG
KL
KLF8
KLF9
KLHL24
KLHL3
KMO
KNG1
KRTCAP2
KTN1
KXD1
LACC1
LAMP1
LAPTM5
LARP4
LARP4B
LASP1
LCAT
LCK
LCN2
LCP1
LCP2
LDHA
LDHB
LDHC
LDHD
LDLRAD3
LDLRAD4
LDLRAP1
LEPR
LEPROT
LGALS3
LGMN
LIG3
LIG4
LIMS1
LINC00476
LINC00667
LIPC
LITAF
LMF2
LMNA
LMNB1
LOX
LOXL1
LOXL2
LPCAT1
LPIN1
LPL
LRBA
LRP1
LRP2
LRPPRC
LRRC17
LRRC2
LRRFIP2
LRRIQ3
LRRK2
LST1
LTB
LTBR
LTF
LUM
LY6E
LY75
LYN
LYSMD2
LYZ
MADD
MALL
MAN2B1
MAP2K1
MAP2K3
MAP2K4
MAP2K6
MAP2K7
MAP3K3
MAP3K5
MAP4
MAPK10
MAPK11
MAPK14
MAPK3
MAPK8
MAPK9
MAPKAPK5
MAPT
MARCKSL1
MARK3
MAX
MBD1
MBD2
MBD3
MBP
MCAM
MCFD2
MCL1
MCM2
MCM4
MCM9
MDM2
MECOM
MED1
MED13L
MED22
MEF2C
MET
METTL1
MFGE8
MFSD8
MGAT1
MGAT2
MGLL
MGST1
MIA3
MICALL2
MIF
MILR1
MINK1
MIOS
MITF
MLH1
MME
MMP1
MMP10
MMP11
MMP12
MMP14
MMP2
MMP7
MMP9
MNDA
MNT
MOK
MORC3
MORF4L1
MORN4
MOXD1
MPC1
MPEG1
MPI
MPO
MPP3
MPPED2
MRAS
MRC1
MRPL4
MS4A6A
MS4A7
MSH2
MSH6
MSN
MSR1
MSRA
MSTN
MT1E
MT1F
MT1H
MT1X
MTA1
MT-ATP6
MTCL1
MT-CO1
MTHFD1L
MT-ND4
MT-ND5
MTO1
MTOR
MTR
MT-TL1
MVP
MXD1
MXI1
MYB
MYBL1
MYBL2
MYC
MYCN
MYD88
MYDGF
MYL6
MYLK
MYO18A
MYO1F
MYO5A
MYO5B
MYOF
MYRF
N4BP1
NAA35
NAE1
NAMPT
NAP1L4
NAPSB
NASP
NBN
NCF1
NCOR1
NCOR2
NDEL1
NDRG1
NDUFB11
NDUFB6
NDUFS1
NEBL
NEDD4
NEDD4L
NEK4
NEK6
NET1
NEURL1
NF1
NF2
NFATC1
NFE2L1
NFE2L2
NFIX
NFKB1
NFKB2
NFKBIA
NFKBIZ
NFYB
NGF
NGFR
NKG7
NLGN4X
NLK
NLRC5
NME2
NMT1
NNMT
NNT
NOL3
NOX4
NPC2
NPEPPS
NPM1
NQO1
NR1H3
NR2F1
NR2F6
NR3C1
NRCAM
NREP
NRG1
NRK
NRP2
NRXN2
NRXN3
NSMCE2
NT5E
NTRK1
NUAK1
NUB1
NUCB1
NUDT1
NUDT21
NUDT4
NUDT7
NUP62
NUP88
NUS1
OAT
OAZ1
ODF3B
OGG1
OMA1
OPA1
OSMR
OXCT1
P2RY1
P4HB
PAFAH1B1
PAFAH1B3
PAIP1
PALD1
PALM
PAM
PAPPA
PAPPA2
PARP1
PARP12
PARP14
PARVG
PATL1
PAWR
PAX5
PBX1
PCBP2
PCDH1
PCK1
PCK2
PCLO
PCMT1
PCNA
PCSK5
PCSK6
PCYT2
PDAP1
PDCD10
PDCD2
PDCD4
PDCD5
PDE3A
PDE4DIP
PDE6G
PDGFB
PDGFC
PDGFRA
PDGFRB
PDGFRL
PDHA1
PDIA3
PDIA4
PDLIM4
PDPK1
PDXDC1
PEBP1
PECAM1
PEG3
PEX1
PEX5
PFKP
PFN1
PGF
PGLS
PGM2L1
PHB
PHF3
PHKB
PHLDA1
PHLDA3
PHYH
PICALM
PIGF
PIGR
PIK3CA
PIK3CB
PIK3CD
PIK3CG
PIK3R1
PIK3R2
PIM1
PIN1
PKIB
PKMYT1
PLA2R1
PLAG1
PLAT
PLAU
PLAUR
PLCG2
PLCL1
PLD3
PLD6
PLEKHG5
PLEKHO1
PLIN2
PLK1
PLK2
PLOD3
PMEPA1
PML
PMS2P1
PNPT1
POFUT1
POLA1
POLB
POLD1
POLE4
POLG
POLR1D
POLR2A
POLR2F
POLR2J
POLRMT
PON1
POSTN
PPA1
PPARA
PPARG
PPARGC1A
PPFIA1
PPIEL
PPM1D
PPM1K
PPM1M
PPOX
PPP1CA
PPP1CC
PPP1R12C
PPP1R14A
PPP1R14B
PPP1R18
PPP1R8
PPP1R9B
PPP2CA
PPP2CB
PPP2R1B
PPP3CA
PPP6C
PRCC
PRDM2
PRDX1
PRDX3
PRDX4
PRDX6
PRELP
PREX1
PRG2
PRICKLE1
PRKAA2
PRKAB1
PRKAB2
PRKACA
PRKAR1B
PRKCA
PRKCD
PRKD2
PRKDC
PRLR
PRMT1
PRMT6
PRNP
PROM1
PRPH2
PRSS23
PSEN1
PSMA2
PSMA3
PSMA5
PSMB10
PSMB8
PSMB9
PSMC2
PSMC6
PSMD11
PSMD12
PSME2
PTBP1
PTCH1
PTEN
PTGER2
PTGER3
PTGER4
PTGES
PTGES3
PTGFRN
PTGS1
PTGS2
PTK2
PTK2B
PTPN1
PTPN11
PTPN18
PTPN22
PTPN6
PTPRC
PTPRE
PTPRK
PTPRN2
PVALB
PWWP2A
PXDN
PYCR1
QPCT
QSOX1
RAB11A
RAB11B
RAB1B
RAB2A
RAB31
RAB33A
RAB34
RAB3GAP1
RAB4B
RAB6A
RAB7A
RAB8B
RAB9A
RABGGTB
RAC2
RAD51
RAD52
RAD54B
RAD54L
RAE1
RALGPS1
RANBP1
RAP2A
RARB
RARRES1
RASA3
RASSF5
RB1
RBBP6
RBCK1
RBL1
RBL2
RBM14
RBM17
RBM3
RBM5
RBM6
RBMS3
RBP1
RBP4
RECQL4
REEP4
REL
RELA
RET
RFTN1
RGCC
RGN
RGS1
RGS10
RGS19
RHOA
RHOB
RHOBTB3
RHOD
RICTOR
RIN2
RIN3
RIT1
RNASE6
RND3
RNF125
RNF165
RNF166
RNF168
RNF213
RNF4
RNH1
RNPS1
ROMO1
ROPN1L
ROS1
RP1L1
RPA1
RPL10
RPL12
RPL13A
RPL18
RPL22L1
RPL27
RPL28
RPL35
RPL35A
RPL7A
RPLP2
RPN1
RPN2
RPS10
RPS19
RPS2
RPS25
RPS27L
RPS6
RPS6KA1
RPS6KA3
RPS6KA4
RPS6KA5
RPS6KB1
RRP12
RSL1D1
RTCB
RTN1
RTN4
RUFY3
RUNX2
RUNX3
RWDD1
RXRB
S100A1
S100A4
S100A6
S100B
SAA1
SAC3D1
SAFB
SAMD9
SAMD9L
SAMHD1
SART3
SAT1
SAV1
SCAMP4
SCAP
SCD
SCML1
SCN5A
SDC4
SDHAP1
SDHC
SEC22A
SEC23A
SEC63
SEL1L3
SELENBP1
SELPLG
SEMA3B
SEMA3F
SEMA4D
SEMA7A
SERP1
SERPINB6
SERPINB9P1
SERPINE1
SERPINE2
SERPINF1
SERPING1
SERPINH1
SETD7
SF1
SGCB
SGK1
SGPL1
SHANK2
SHC1
SHC3
SHISA5
SIAH1
SIAH2
SIN3A
SIRT1
SIRT3
SIRT5
SIRT6
SIRT7
SKAP1
SLAMF8
SLC12A2
SLC15A3
SLC16A2
SLC16A7
SLC18A2
SLC1A2
SLC1A3
SLC22A23
SLC25A16
SLC25A36
SLC2A1
SLC2A2
SLC30A10
SLC30A5
SLC31A2
SLC35A1
SLC35B1
SLC40A1
SLC46A3
SLC6A1
SLC6A12
SLC6A6
SLC7A5
SLC9A6
SLCO2A1
SLFN11
SLFN5
SLK
SMAD1
SMAD4
SMARCA1
SMARCB1
SMC5
SMC6
SMPD2
SNCA
SNCG
SNHG12
SNRPD2
SNX8
SOAT1
SOCS2
SOCS3
SOD1
SOD2
SOX7
SOX9
SP1
SP140
SP2
SP3
SPARCL1
SPI1
SPINT2
SPON1
SPON2
SPP1
SPRTN
SPRY2
SPTLC3
SPX
SQSTM1
SREBF1
SRF
SRGN
SRP9
SRR
SRSF1
SRSF7
SSR3
SSR4
ST14
ST6GALNAC2
ST8SIA4
STAB1
STAM
STAMBP
STAT3
STAT5A
STAT5B
STAT6
STK10
STK11
STK38
STOML1
STS
STUB1
STX5
SULF2
SULT1C2
SUMO1
SUN1
SUOX
SVEP1
SYK
SYMPK
SYNC
SYNGR2
SYP
SYTL2
TADA3
TAF1
TAF10
TAF1C
TAGLN
TAGLN2
TANK
TAP1
TAPBP
TBC1D24
TBC1D2B
TBC1D9
TBCA
TBCB
TBP
TBX2
TBX3
TBXAS1
TCEA1
TCEA2
TCF3
TCF7L2
TCHH
TCTN3
TERF1
TERF2
TERT
TESC
TFAM
TFAP2A
TFCP2L1
TFDP1
TFDP2
TFPI
TFPI2
TFRC
TGFB1
TGFB3
TGFBI
TGFBR2
THBS2
THEMIS2
THOC1
THRB
THSD7A
TIA1
TIAL1
TIE1
TIMD4
TIMP1
TIMP2
TIMP3
TJP2
TKT
TLE1
TM4SF1
TM4SF18
TMC6
TMED10
TMED3
TMEM187
TMEM200A
TMEM243
TMEM263
TMEM38B
TMEM43
TMEM80
TMPRSS2
TMPRSS4
TMSB10
TNC
TNF
TNFAIP2
TNFRSF10B
TNFRSF10C
TNFRSF11B
TNFRSF12A
TNFRSF1A
TNFRSF1B
TNFRSF25
TNRC6B
TOP1
TOP2A
TOP2B
TOP3B
TOPBP1
TOR4A
TOX3
TP53
TP53BP1
TP53I11
TP63
TP73
TPBG
TPD52
TPI1
TPM1
TPM3
TPP1
TPP2
TPR
TPRA1
TPSAB1
TRAF6
TRAFD1
TRAP1
TRBC2
TRIL
TRIM22
TRIM47
TRIP6
TRPM6
TRPV1
TSC2
TSG101
TSPAN1
TSPAN18
TSPAN31
TSPAN7
TSPO
TUBA1A
TUBA1B
TUBA4A
TUBGCP2
TWF1
TWIST1
TXN
TXNDC5
TXNIP
TXNRD1
TXNRD2
TYMP
TYMS
TYROBP
UAP1
UBB
UBE2A
UBE2C
UBE2D4
UBE2I
UBE2N
UBE2Q2P6
UBE2Z
UBR2
UBXN1
UCHL1
UCHL5
UCP2
UCP3
UGCG
ULK3
UQCRFS1
UQCRQ
USO1
USP1
USP31
USP4
USP6NL
USP9X
VASH1
VASH2
VASP
VAT1
VCAM1
VCAN
VCP
VDAC3
VEGFA
VEGFC
VGF
VIM
VKORC1L1
VOPP1
VSIG10
VSNL1
VTCN1
VWCE
VWF
WDFY2
WDR46
WDR61
WFDC2
WNK1
WNT5A
WRN
WWC1
XPA
XRCC5
XRCC6
YBX1
YBX3
YOD1
YPEL3
YWHAH
YWHAZ
ZBTB4
ZBTB43
ZC3HAV1L
ZCCHC24
ZCCHC7
ZEB2
ZFAS1
ZFP36L2
ZKSCAN3
ZMAT3
ZMIZ1
ZMPSTE24
ZNF253
ZNF260
ZNF277
ZNF32
ZNF440
ZNF449
ZNF507
ZNF529
ZNF629
ZNF711
ZNF783
ZNF91
ZSCAN9
ZYX
