# Supplementary material for: A cellular senescence-related classifier based on a tumorigenesis- and immune infiltration-guided strategy can predict prognosis, immunotherapy response, and candidate drugs in hepatocellular carcinoma
Source: Front Immunol. 2022 Nov 15;13:974377. doi: 10.3389/fimmu.2022.974377 (PMC9705748; doi:10.3389/fimmu.2022.974377)
Supplement: Supplementary Table 1 — List of raw senecence genes. [file DataSheet_1.zip › Supplementary Materials/Supplementary Table 5. List of immune infiltration genes.xlsx]

## Sheet: Sheet1
Table S5. List of immune infiltration genes
Genes	Correlation	P-value
AADAC	-0.217824	2.3126e-05
AASS	-0.257316	5.05058e-07
ABAT	-0.238054	3.54201e-06
ABCA5	-0.234225	5.11884e-06
ABCC1	0.318255	3.53711e-10
ABTB2	-0.255002	6.43647e-07
ACER3	0.20774	5.53202e-05
ACTB	0.399611	1.17423e-15
ADAMTS3	0.271017	1.14486e-07
ADCY10P1	-0.195479	0.000151198
ADH5	-0.192003	0.000198884
ADH6	-0.227209	9.89227e-06
ADIPOR2	-0.229807	7.76914e-06
AGPAT1	-0.20925	4.86783e-05
AHCY	-0.213053	3.51204e-05
AIP	0.189705	0.000237791
ALDH6A1	-0.280801	3.76729e-08
ALDH9A1	-0.22603	1.1028e-05
ALDOA	0.238997	3.23172e-06
ALOX5	0.448775	8.7385e-20
AMPD3	0.437344	9.16793e-19
ANXA2	0.256753	5.35875e-07
ANXA5	0.340141	1.6825e-11
APOB	-0.2524	8.43029e-07
APOC3	-0.174596	0.00073125
AR	-0.176931	0.000618228
AREG	0.2424	2.31432e-06
ARNT	-0.246784	1.49447e-06
ARNTL2	0.248024	1.31844e-06
ARPC1B	0.432279	2.52599e-18
ARPC2	0.354934	1.86668e-12
ASAP1	0.202668	8.4466e-05
ATP1B3	0.299731	3.86876e-09
ATP6V0B	0.193319	0.000179382
ATP8B2	0.213963	3.24525e-05
ATXN7L3B	-0.206084	6.35902e-05
BAK1	0.192625	0.000189429
BAX	0.245345	1.72663e-06
BCKDHB	-0.243191	2.14e-06
BEST1	0.237976	3.56893e-06
BHLHE41	0.33497	3.53209e-11
BLOC1S4	0.181125	0.000454918
BNIP3L	0.191112	0.000213198
BRAF	-0.177112	0.000610203
BSCL2	-0.186647	0.000300636
C15orf39	0.232964	5.77089e-06
C15orf48	0.230354	7.38128e-06
C1orf226	-0.216363	2.6308e-05
C1R	0.285282	2.23157e-08
C4orf48	0.293872	7.96684e-09
CAPNS1	0.17277	0.000832622
CAT	-0.263437	2.62928e-07
CCL20	0.265867	2.01979e-07
CCL26	0.275959	6.56572e-08
CD1D	0.212112	3.80934e-05
CD47	0.239856	2.97205e-06
CDC25B	0.296073	6.08521e-09
CDH3	0.242108	2.38206e-06
CDKN2D	0.355281	1.77036e-12
CDO1	-0.212264	3.75974e-05
CEBPA	-0.174269	0.00074853
CEP70	-0.234819	4.83665e-06
CHPF2	0.194407	0.000164611
CIB2	0.238108	3.52351e-06
CLIC1	0.244819	1.81998e-06
CLK2	-0.173047	0.000816438
CMTM3	0.469716	9.30329e-22
CMTM7	0.501216	5.41134e-25
COL27A1	-0.244035	1.96802e-06
CORO7	0.526918	6.8097e-28
CPB2	-0.273978	8.21536e-08
CPEB3	-0.200281	0.000102717
CRABP2	0.204001	7.5654e-05
CRHBP	0.199763	0.000107136
CTH	-0.19823	0.000121294
CTHRC1	0.363019	5.34233e-13
CTTNBP2NL	0.258835	4.30192e-07
CX3CL1	0.170492	0.000977266
CXADR	-0.3204	2.6525e-10
CXCL1	0.297733	4.95875e-09
CXCL14	0.383733	1.83675e-14
CXCL2	0.244669	1.8475e-06
CXCL3	0.30075	3.40651e-09
CXCL6	0.243482	2.07922e-06
CXCL8	0.274733	7.54451e-08
CXorf38	0.234099	5.18083e-06
CYB5A	-0.189351	0.000244364
CYP1A1	-0.184963	0.000341535
CYP51A1	-0.254935	6.48172e-07
DAG1	-0.219529	1.98726e-05
DBN1	0.173444	0.000793781
DBT	-0.259198	4.13925e-07
DDX58	0.183347	0.000385619
DHTKD1	-0.375876	6.78583e-14
DNMBP	-0.224328	1.28884e-05
DRAM1	0.359391	9.40708e-13
DRAP1	0.184518	0.000353176
DYRK4	0.190246	0.000228034
ECI2	-0.292917	8.94924e-09
EHBP1L1	0.321628	2.24724e-10
EIF2AK1	-0.206175	6.3109e-05
ELF4	0.407058	3.06983e-16
ELOVL4	0.176548	0.000635605
ENO2	0.32962	7.49814e-11
ENOSF1	-0.243012	2.17829e-06
ERLIN2	-0.18955	0.000240653
EZR	0.291199	1.10182e-08
FAN1	-0.278114	5.13391e-08
FAXDC2	-0.185021	0.000340045
FBLN1	0.187515	0.000281363
FBXO3	-0.199748	0.000107269
FMO4	-0.319535	2.97976e-10
FMO5	-0.238175	3.50049e-06
FNBP1	0.23365	5.40719e-06
FNDC5	-0.20831	5.27187e-05
GABBR1	0.209796	4.64656e-05
GADD45A	-0.206052	6.376e-05
GATM	-0.218131	2.25052e-05
GBP2	0.378929	4.10084e-14
GCLC	-0.23673	4.02586e-06
GLRX	0.211652	3.96349e-05
GM2A	0.278179	5.09631e-08
GOLGA4	-0.172503	0.000848483
GPX1	0.199345	0.000110833
GRN	0.25753	4.93814e-07
GSTA4	-0.255677	5.99863e-07
GTDC1	0.212208	3.77824e-05
HAMP	0.290052	1.26489e-08
HBP1	-0.202811	8.34747e-05
HDAC6	-0.295986	6.15094e-09
HIBADH	-0.282301	3.16466e-08
HIF1A	0.186361	0.000307228
HNMT	-0.182383	0.000414398
HOMER3	0.259376	4.06176e-07
HOXB7	0.204407	7.31425e-05
HSD17B4	-0.288847	1.46137e-08
HSPB8	0.208711	5.09557e-05
ID1	0.329085	8.07752e-11
IER3	0.281906	3.31357e-08
IFI27L2	0.499318	8.66701e-25
IFNAR2	0.209585	4.7309e-05
IFNGR2	0.251789	8.9786e-07
IKBIP	0.188388	0.000263176
IL11RA	-0.248623	1.24078e-06
IQGAP2	-0.322538	1.98632e-10
IRS1	-0.325294	1.36367e-10
IRS2	-0.281067	3.6526e-08
ITIH2	-0.247363	1.40961e-06
ITM2C	0.255159	6.33157e-07
ITPR3	0.219303	2.02776e-05
KANK1	-0.264045	2.46206e-07
KIAA0930	0.258173	4.61406e-07
KLF9	-0.202714	8.41465e-05
KLHL24	-0.197069	0.000133156
KNG1	-0.242036	2.39906e-06
LACC1	0.264689	2.29594e-07
LARP4	-0.201186	9.53983e-05
LEPR	-0.192658	0.000188942
LITAF	0.185574	0.000326139
LPCAT1	0.240503	2.78945e-06
LRPPRC	-0.203329	7.99798e-05
LRRC2	-0.197994	0.000123617
LY6E	0.346451	6.68003e-12
MAN2B1	0.199427	0.000110095
MAP3K5	0.218178	2.2412e-05
MAPK3	0.203752	7.72296e-05
MARCKSL1	0.225121	1.19873e-05
MET	-0.270067	1.27235e-07
MIA3	-0.282845	2.97013e-08
MICALL2	0.180624	0.000472087
MITF	0.275064	7.26696e-08
MMP1	0.207896	5.45963e-05
MMP7	0.246126	1.59669e-06
MT1F	0.197612	0.000127481
MTHFD1L	0.298926	4.27694e-09
MTR	-0.22915	8.26091e-06
MVP	0.326022	1.23396e-10
MXI1	-0.262575	2.88539e-07
MYL6	0.206834	5.97118e-05
MYO18A	-0.24102	2.65163e-06
MYO5B	-0.171527	0.000908897
NBN	0.183241	0.000388702
NDUFS1	-0.255467	6.1316e-07
NEDD4	-0.238829	3.28504e-06
NEK4	-0.181093	0.000456012
NET1	-0.234919	4.79057e-06
NFE2L1	-0.212399	3.71621e-05
NFIX	-0.238727	3.31793e-06
NFKB1	0.181068	0.000456831
NFKB2	0.268645	1.48906e-07
NFYB	-0.180169	0.00048817
NMT1	-0.182956	0.000397057
NNMT	0.455048	2.31579e-20
NNT	-0.249486	1.13653e-06
NPC2	0.426647	7.64202e-18
NR2F6	-0.183732	0.000374659
NUB1	0.170689	0.000963864
NUDT1	0.174333	0.00074512
OAZ1	0.344679	8.67589e-12
OSMR	0.348868	4.6633e-12
OXCT1	0.180923	0.000461774
PARP12	0.262697	2.84755e-07
PARP14	0.185113	0.000337705
PCK2	-0.231045	6.91782e-06
PCSK6	-0.275695	6.76555e-08
PDPK1	-0.236727	4.02697e-06
PEBP1	-0.329729	7.38475e-11
PEX1	-0.265475	2.10777e-07
PEX5	-0.284481	2.45216e-08
PFKP	0.301535	3.08714e-09
PFN1	0.399827	1.12999e-15
PGF	0.348939	4.61444e-12
PGM2L1	0.261909	3.09931e-07
PHF3	-0.183913	0.000369613
PHYH	-0.216988	2.48998e-05
PIK3R1	-0.228948	8.41811e-06
PKIB	0.291855	1.01784e-08
PLD3	0.173048	0.000816371
PMEPA1	0.208777	5.06705e-05
POFUT1	-0.317835	3.74162e-10
POLE4	0.234747	4.86997e-06
POLRMT	-0.185228	0.000334785
PPARA	-0.294131	7.7196e-09
PPOX	-0.232198	6.20496e-06
PPP1R14B	0.174942	0.000713384
PPP1R9B	0.266581	1.86816e-07
PRDX3	-0.213633	3.33973e-05
PRKAB2	-0.294517	7.3636e-09
PRKCA	-0.284801	2.36146e-08
PRKCD	0.243905	1.99349e-06
PRKD2	0.250743	9.99612e-07
PRLR	-0.200649	9.96762e-05
PSMA3	0.256921	5.2648e-07
PSMA5	0.194503	0.000163372
PSME2	0.330521	6.61192e-11
PTGES	0.251925	8.85317e-07
PTPRE	0.418049	3.98186e-17
PVALB	0.263922	2.49484e-07
QPCT	0.187226	0.000287656
RAB34	0.235721	4.4362e-06
RAB4B	0.313725	6.44803e-10
RAB8B	0.304581	2.10163e-09
RAD52	-0.180278	0.000484271
RBM3	0.201496	9.30051e-05
RBP4	-0.192071	0.000197827
RGN	-0.200934	9.73822e-05
RHOBTB3	-0.271091	1.13536e-07
RPL22L1	0.198165	0.000121926
RPS6KA4	0.23226	6.1692e-06
RWDD1	0.2035	7.88559e-05
RXRB	-0.244991	1.78903e-06
S100A6	0.467315	1.59145e-21
SAA1	0.281638	3.41852e-08
SAT1	0.316192	4.65538e-10
SCAP	-0.177712	0.000584216
SDHC	-0.285064	2.2895e-08
SEL1L3	0.401593	8.24375e-16
SELENBP1	-0.260905	3.4514e-07
SERPINB6	0.201838	9.04337e-05
SERPINH1	0.215017	2.96042e-05
SGPL1	-0.181642	0.000437853
SHANK2	-0.271267	1.11335e-07
SHISA5	0.191466	0.000207398
SIRT1	-0.230766	7.10184e-06
SIRT5	-0.339708	1.79124e-11
SIRT6	0.204036	7.54323e-05
SLC12A2	0.1767	0.000628643
SLC1A2	-0.238526	3.38344e-06
SLC2A1	0.19546	0.00015142
SLC2A2	-0.252258	8.55524e-07
SLC30A10	-0.357686	1.22419e-12
SLC6A1	-0.319353	3.05363e-10
SLC6A12	-0.210378	4.42115e-05
SLC6A6	0.368958	2.08337e-13
SLC7A5	0.175432	0.000688761
SMC6	-0.180042	0.000492753
SNCG	0.224081	1.31815e-05
SNHG12	0.242535	2.28376e-06
SPINT2	0.199405	0.00011029
SPP1	0.234382	5.04295e-06
STAT3	0.17471	0.000725337
SUN1	-0.225593	1.14792e-05
SUOX	-0.312613	7.46056e-10
TAGLN2	0.214052	3.22019e-05
TGFB1	0.426934	7.22673e-18
THRB	-0.286317	1.97458e-08
TLE1	-0.305248	1.93077e-09
TM4SF1	0.205539	6.65564e-05
TMC6	0.414253	8.13121e-17
TMED3	0.200343	0.000102195
TMEM263	0.215198	2.91387e-05
TMSB10	0.481562	6.18073e-23
TNFAIP2	0.275225	7.13558e-08
TNFRSF11B	0.211202	4.11979e-05
TNFRSF25	0.225717	1.13498e-05
TOR4A	0.303673	2.35809e-09
TP53	0.179562	0.000510435
TPBG	0.192179	0.000196169
TPR	-0.176077	0.000657569
TRAFD1	0.316724	4.33828e-10
TRPV1	-0.234648	4.9163e-06
TSPO	0.215354	2.87434e-05
TUBA4A	0.182161	0.000421296
UBE2I	0.177814	0.000579896
UCHL1	0.242299	2.33752e-06
UCHL5	-0.264513	2.3403e-07
USP31	-0.18654	0.000303087
VASP	0.332589	4.94648e-11
VKORC1L1	-0.17179	0.000892254
VOPP1	0.396274	2.11878e-15
WDFY2	0.219346	2.02005e-05
YBX1	0.180703	0.000469328
YBX3	0.343256	1.06907e-11
YWHAZ	0.243953	1.98414e-06
ZKSCAN3	-0.171258	0.000926232
ZNF507	-0.200989	9.69499e-05
ZYX	0.289265	1.39017e-08
