# Supplementary material for: A cellular senescence-related classifier based on a tumorigenesis- and immune infiltration-guided strategy can predict prognosis, immunotherapy response, and candidate drugs in hepatocellular carcinoma
Source: Front Immunol. 2022 Nov 15;13:974377. doi: 10.3389/fimmu.2022.974377 (PMC9705748; doi:10.3389/fimmu.2022.974377)
Supplement: Supplementary Table 1 — List of raw senecence genes. [file DataSheet_1.zip › Supplementary Materials/Supplementary Table 6. List of WGCNA genes.xlsx]

## Sheet: Sheet1
Table S6. List of WGCNA genes
Genes
AADAC
AAMP
AASS
AATF
ABAT
ABCA5
ABCC1
ABCC3
ABL1
ABTB2
ACER3
ACTB
ACTN1
ACTN4
ACVR1B
ADAM11
ADAMTS3
ADAR
ADCY1
ADCY10P1
ADD1
ADH5
ADH6
ADIPOR2
ADORA1
ADRA1A
ADSL
AGER
AGPAT1
AHCY
AHCYL1
AIDA
AIP
AK2
AKAP6
AKT1
ALDH6A1
ALDH8A1
ALDH9A1
ALDOA
ALOX5
AMBP
AMD1
AMFR
AMH
AMMECR1
AMPD3
ANG
ANGPTL4
ANKRD11
ANXA2
ANXA3
ANXA5
AP1G1
AP5Z1
APAF1
APBA3
APC
APEX1
APLP2
APOB
APOC3
APOE
APPBP2
APRT
APTX
AR
AREG
ARF1
ARG1
ARHGAP1
ARHGAP5
ARHGDIA
ARMC8
ARNT
ARNT2
ARNTL
ARNTL2
ARPC1A
ARPC1B
ARPC2
ASAP1
ASNS
ASS1
ATF2
ATF7
ATL3
ATM
ATOX1
ATP1B3
ATP2B1
ATP5O
ATP6V0A1
ATP6V0B
ATP7A
ATP8A2
ATP8B2
ATR
ATRX
ATXN7L3B
AURKB
AUTS2
AVPR1A
B3GAT3
B4GALNT3
B4GALT1
BACH1
BAD
BAK1
BAP1
BARD1
BAX
BAZ2A
BAZ2B
BBS5
BCAN
BCKDHB
BCL2L1
BCL2L2
BCL6
BDH2
BECN1
BEST1
BEX2
BGLAP
BHLHE40
BHLHE41
BLM
BLOC1S4
BMI1
BMP1
BMP4
BMP6
BMPR1A
BNIP3L
BRAF
BRCA1
BRCA2
BSCL2
BTBD1
BTG3
BUB1B
BUB3
C14orf119
C15orf39
C15orf48
C1orf216
C1orf226
C1QTNF6
C1R
C1S
C20orf27
C2orf68
C3
C3orf14
C4A
C4orf48
CA5BP1
CAB39
CACNA1D
CALR
CALU
CANX
CAPN2
CAPNS1
CAPZA1
CARHSP1
CARM1
CASK
CASP2
CASP9
CAT
CBX1
CBX3
CCDC88A
CCDC93
CCL14
CCL16
CCL20
CCL26
CCL28
CCM2
CCNA2
CCNB1
CCNC
CCNF
CCNL2
CCNT1
CCT2
CD14
CD1D
CD47
CDC123
CDC20
CDC25A
CDC25B
CDC25C
CDC27
CDC42
CDC42EP1
CDCA7
CDH2
CDH3
CDH6
CDK1
CDK10
CDK2
CDK2AP1
CDK4
CDK6
CDK7
CDKN1B
CDKN1C
CDKN2A
CDKN2B
CDKN2D
CDO1
CEBPA
CEBPB
CENPA
CENPF
CEP70
CEPT1
CFB
CFH
CFI
CFLAR
CHEK1
CHEK2
CHPF2
CHST15
CIB2
CIR1
CITED2
CIZ1
CKAP4
CKAP5
CKS1B
CKS2
CLASP2
CLDN1
CLDN10
CLIC1
CLIC4
CLK2
CLN8
CLOCK
CLSPN
CLU
CMTM3
CMTM7
CMTR1
CNKSR1
CNP
CNR1
COASY
COG2
COG6
COL17A1
COL27A1
COL4A5
COPB2
COPS5
COPS7A
COQ7
CORO1C
CORO7
COX6C
COX7B
COX7C
COX8A
CPB2
CPEB3
CRABP2
CREB1
CREBBP
CRELD2
CRHBP
CRYBB2
CSDE1
CSE1L
CSNK1A1
CSNK1E
CSNK1G2
CSNK2A1
CTC1
CTCF
CTH
CTHRC1
CTNNA1
CTNNB1
CTNND1
CTTN
CTTNBP2NL
CUL2
CUX1
CX3CL1
CXADR
CXCL1
CXCL14
CXCL2
CXCL3
CXCL6
CXCL8
CXorf38
CYB5A
CYB5RL
CYCS
CYFIP1
CYP1A1
CYP39A1
CYP51A1
CYTH1
DAD1
DAG1
DAPK1
DAXX
DBN1
DBT
DCBLD2
DCDC2
DCTD
DDC
DDIT3
DDT
DDX17
DDX18
DDX39A
DDX58
DEGS1
DERL1
DFFB
DGAT1
DGKQ
DHTKD1
DIABLO
DIS3
DKK1
DLAT
DLX4
DNAJA1
DNAJA3
DNASE1
DNMBP
DNMT3A
DNPH1
DPCD
DPF2
DPM1
DPP3
DRAM1
DRAP1
DSC2
DSG2
DST
DTX3L
DYNLL1
DYNLT3
DYRK4
E2F1
ECE1
ECI2
EEF1A1
EEF1E1
EEF2
EFCAB14
EFNA4
EGFR
EHBP1L1
EIF2AK1
EIF2B5
EIF2S1
EIF3L
EIF4A1
EIF4E
EIF5A2
ELF4
ELK1
ELOVL4
ELP3
EMD
EML3
EML4
ENO2
ENOSF1
ENPP2
ENPP5
ENTPD4
EP300
EPOR
EPS8
EPS8L1
ERCC1
ERCC2
ERCC3
ERCC4
ERCC6
ERCC8
ERLIN2
ESM1
ESR1
ETS2
ETV3
EZR
FA2H
FADS1
FAM118A
FAM120A
FAM153A
FAM171A1
FAM210A
FAM83F
FAN1
FAS
FASTK
FAU
FAXDC2
FBL
FBLN1
FBN2
FBXO21
FBXO3
FBXO4
FBXO5
FECH
FEN1
FEZ2
FGFR4
FKBP15
FLOT1
FMO1
FMO4
FMO5
FN1
FNBP1
FNDC5
FOLH1
FOXM1
FOXO1
FOXO3
FOXO4
FRA10AC1
FUT4
FXN
FXR1
FZD3
FZR1
GABARAPL1
GABBR1
GABRE
GABRP
GAD1
GADD45A
GAK
GALNT2
GATM
GBA
GBP2
GCLC
GCLM
GCSH
GDF11
GFRA1
GGA3
GHITM
GHR
GLRX
GLRX2
GM2A
GMNN
GNA11
GNA12
GNA13
GNAL
GNAS
GNB1
GNB2
GNPNAT1
GNS
GOLGA4
GOLPH3
GORAB
GOT2
GPD2
GPX1
GPX4
GRB2
GRN
GSK3A
GSK3B
GSPT1
GSR
GSS
GSTA1
GSTA2
GSTA4
GSTO1
GTDC1
GTF2B
GTF2H2
GYS1
H2AFX
HADH
HAMP
HBA1
HBP1
HCCS
HDAC1
HDAC2
HDAC3
HDAC6
HELLS
HELZ
HESX1
HEXB
HGFAC
HIBADH
HIF1A
HINT1
HMGA1
HMGA2
HMGB1
HMGB2
HMGN2
HNMT
HNRNPC
HNRNPD
HNRNPF
HNRNPH1
HOMER3
HOXB7
HOXD9
HRAS
HSD17B10
HSD17B4
HSF1
HSF2
HSP90AA1
HSPA13
HSPA1A
HSPA1B
HSPA8
HSPA9
HSPB8
HSPD1
HTATIP2
HTRA2
HTT
ID1
ID2
IDE
IER3
IFI27L2
IFNAR2
IFNGR1
IFNGR2
IGF1
IGF1R
IGF2R
IGFBP1
IGFBP2
IGFBP4
IKBIP
IKBKB
IL10RB
IL11RA
IL17RA
IL17RB
IL1R1
IL6ST
IMPACT
IMPG1
IMPG2
ING2
INHA
INPP5E
INPPL1
IQGAP2
IRAK1
IRAK2
IRF2
IRS1
IRS2
ISCA1
ISOC1
ITGA1
ITGA2
ITGA5
ITGA6
ITGB1
ITGB4
ITGB5
ITGB6
ITGB8
ITIH2
ITM2C
ITPKA
ITPR3
ITSN1
JAZF1
JUND
KANK1
KAT5
KAT6A
KCND3
KDSR
KIAA0930
KIF11
KIF14
KIF20B
KIF23
KIF2C
KIF5B
KIFC1
KITLG
KLF9
KLHL24
KLHL3
KMO
KNG1
KRTCAP2
KTN1
KXD1
LACC1
LARP4
LARP4B
LASP1
LCAT
LDHA
LDHD
LDLRAD4
LEPR
LEPROT
LIG3
LIG4
LIMS1
LINC00476
LINC00667
LIPC
LITAF
LMF2
LMNA
LMNB1
LOX
LPCAT1
LPIN1
LRBA
LRP1
LRPPRC
LRRC2
LRRFIP2
LRRIQ3
LRRK2
LTBR
LY6E
MADD
MAN2B1
MAP2K1
MAP2K4
MAP2K6
MAP2K7
MAP3K3
MAP3K5
MAP4
MAPK14
MAPK3
MAPK8
MAPK9
MAPKAPK5
MAPT
MARCKSL1
MARK3
MBD1
MBD2
MBD3
MBP
MCFD2
MCM2
MCM4
MCM9
MDM2
MED1
MED13L
MED22
MET
METTL1
MFSD8
MGAT1
MGAT2
MGST1
MIA3
MICALL2
MIF
MINK1
MIOS
MITF
MLH1
MMP1
MMP10
MMP11
MMP7
MNT
MOK
MORC3
MORF4L1
MPC1
MPP3
MRPL4
MSH2
MSH6
MSRA
MT1E
MT1F
MT1H
MT1X
MTA1
MT-ATP6
MTCL1
MT-CO1
MTHFD1L
MT-ND4
MT-ND5
MTO1
MTOR
MTR
MVP
MXD1
MXI1
MYB
MYBL1
MYBL2
MYCN
MYD88
MYDGF
MYL6
MYLK
MYO18A
MYO5B
MYRF
N4BP1
NAA35
NAE1
NAMPT
NAP1L4
NASP
NBN
NCOR1
NCOR2
NDEL1
NDRG1
NDUFB11
NDUFB6
NDUFS1
NEBL
NEDD4
NEDD4L
NEK4
NEK6
NET1
NEURL1
NF1
NF2
NFE2L1
NFE2L2
NFIX
NFKB1
NFKB2
NFKBIZ
NFYB
NLK
NME2
NMT1
NNMT
NNT
NOL3
NPC2
NPEPPS
NPM1
NQO1
NR2F1
NR2F6
NR3C1
NRCAM
NREP
NSMCE2
NUAK1
NUB1
NUDT1
NUDT21
NUDT4
NUDT7
NUP62
NUP88
NUS1
OAZ1
OGG1
OMA1
OPA1
OSMR
OXCT1
P4HB
PAFAH1B1
PAFAH1B3
PAIP1
PALM
PARP1
PARP12
PARP14
PATL1
PAWR
PCBP2
PCK1
PCK2
PCLO
PCMT1
PCNA
PCSK5
PCSK6
PDAP1
PDCD10
PDCD2
PDCD4
PDCD5
PDE4DIP
PDGFC
PDGFRL
PDHA1
PDIA3
PDIA4
PDPK1
PDXDC1
PEBP1
PEX1
PEX5
PFKP
PFN1
PGF
PGLS
PGM2L1
PHB
PHF3
PHKB
PHLDA1
PHYH
PICALM
PIGF
PIK3CA
PIK3CB
PIK3R1
PIK3R2
PIM1
PIN1
PKIB
PKMYT1
PLAG1
PLCG2
PLD3
PLD6
PLK1
PLOD3
PMEPA1
PMS2P1
PNPT1
POFUT1
POLA1
POLB
POLD1
POLE4
POLG
POLR1D
POLR2A
POLR2J
POLRMT
PON1
PPA1
PPARA
PPARG
PPARGC1A
PPFIA1
PPIEL
PPM1D
PPOX
PPP1CA
PPP1CC
PPP1R12C
PPP1R14B
PPP1R8
PPP1R9B
PPP2CA
PPP2CB
PPP3CA
PPP6C
PRCC
PRDM2
PRDX1
PRDX3
PRKAA2
PRKAB1
PRKAB2
PRKAR1B
PRKCA
PRKCD
PRKD2
PRKDC
PRLR
PRMT1
PRMT6
PROM1
PRPH2
PSEN1
PSMA3
PSMA5
PSMC2
PSMC6
PSMD11
PSMD12
PSME2
PTBP1
PTCH1
PTEN
PTGES
PTGES3
PTGFRN
PTK2
PTPN1
PTPN11
PTPN18
PTPRE
PTPRK
PVALB
PWWP2A
PYCR1
QPCT
RAB11A
RAB11B
RAB1B
RAB2A
RAB34
RAB3GAP1
RAB4B
RAB6A
RAB7A
RAB8B
RAB9A
RABGGTB
RAD51
RAD52
RAD54B
RAD54L
RAE1
RALGPS1
RANBP1
RAP2A
RB1
RBBP6
RBCK1
RBL1
RBL2
RBM14
RBM17
RBM3
RBM5
RBM6
RBP4
RECQL4
REEP4
REL
RELA
RGN
RHOA
RHOB
RHOBTB3
RHOD
RICTOR
RIT1
RNF125
RNF168
RNF213
RNF4
RNH1
RNPS1
ROMO1
RP1L1
RPA1
RPL10
RPL12
RPL13A
RPL18
RPL22L1
RPL27
RPL28
RPL35
RPL35A
RPL7A
RPLP2
RPN1
RPN2
RPS10
RPS19
RPS2
RPS25
RPS6
RPS6KA3
RPS6KA4
RPS6KA5
RPS6KB1
RRP12
RSL1D1
RTCB
RTN4
RUFY3
RWDD1
RXRB
S100A1
S100A6
SAA1
SAC3D1
SAFB
SART3
SAT1
SAV1
SCAMP4
SCAP
SCML1
SDHAP1
SDHC
SEC22A
SEC23A
SEC63
SEL1L3
SELENBP1
SEMA3F
SEMA7A
SERP1
SERPINB6
SERPINB9P1
SERPINF1
SERPING1
SERPINH1
SETD7
SF1
SGCB
SGPL1
SHANK2
SHC1
SHISA5
SIAH1
SIN3A
SIRT1
SIRT5
SIRT6
SIRT7
SLC12A2
SLC16A2
SLC16A7
SLC1A2
SLC22A23
SLC2A1
SLC2A2
SLC30A10
SLC30A5
SLC31A2
SLC35A1
SLC35B1
SLC40A1
SLC46A3
SLC6A1
SLC6A12
SLC6A6
SLC7A5
SLC9A6
SLK
SMAD1
SMAD4
SMARCA1
SMARCB1
SMC5
SMC6
SMPD2
SNCG
SNHG12
SNRPD2
SNX8
SOAT1
SOCS2
SOD1
SOX9
SP1
SP2
SP3
SPARCL1
SPINT2
SPON2
SPP1
SPRTN
SPRY2
SPTLC3
SQSTM1
SRF
SRP9
SRSF1
SRSF7
SSR3
SSR4
ST14
ST6GALNAC2
STAM
STAMBP
STAT3
STAT5B
STAT6
STK11
STK38
STOML1
STUB1
STX5
SULT1C2
SUMO1
SUN1
SUOX
SYMPK
SYNGR2
SYP
TADA3
TAF1
TAF10
TAF1C
TAGLN2
TANK
TBC1D24
TBC1D2B
TBC1D9
TBCA
TBCB
TBP
TCEA1
TCF3
TCF7L2
TCTN3
TERF1
TERF2
TESC
TFAM
TFAP2A
TFCP2L1
TFDP1
TFDP2
TFPI2
TFRC
TGFB1
TGFBI
TGFBR2
THOC1
THRB
TIA1
TIAL1
TIMP3
TJP2
TKT
TLE1
TM4SF1
TMC6
TMED10
TMED3
TMEM263
TMEM38B
TMEM43
TMEM80
TMPRSS4
TMSB10
TNFAIP2
TNFRSF10B
TNFRSF10C
TNFRSF11B
TNFRSF12A
TNFRSF25
TNRC6B
TOP1
TOP2A
TOP2B
TOP3B
TOPBP1
TOR4A
TOX3
TP53
TP53BP1
TP73
TPBG
TPD52
TPI1
TPM3
TPP1
TPP2
TPR
TPRA1
TRAF6
TRAFD1
TRAP1
TRIM47
TRIP6
TRPM6
TRPV1
TSC2
TSG101
TSPAN1
TSPAN31
TSPO
TUBA1B
TUBA4A
TUBGCP2
TWF1
TXN
TXNDC5
TXNRD1
TXNRD2
TYMS
UBE2A
UBE2C
UBE2I
UBE2N
UBE2Z
UBR2
UBXN1
UCHL1
UCHL5
UCP3
UGCG
ULK3
UQCRFS1
UQCRQ
USO1
USP1
USP31
USP4
USP6NL
USP9X
VASH2
VASP
VAT1
VCP
VDAC3
VEGFA
VGF
VKORC1L1
VOPP1
VSIG10
VTCN1
WDFY2
WDR46
WDR61
WFDC2
WNK1
WNT5A
WRN
WWC1
XPA
XRCC5
XRCC6
YBX1
YBX3
YOD1
YPEL3
YWHAH
YWHAZ
ZBTB4
ZBTB43
ZC3HAV1L
ZCCHC24
ZCCHC7
ZFAS1
ZFP36L2
ZKSCAN3
ZMAT3
ZMIZ1
ZMPSTE24
ZNF253
ZNF260
ZNF277
ZNF32
ZNF440
ZNF449
ZNF507
ZNF529
ZNF629
ZNF711
ZNF783
ZNF91
ZSCAN9
ZYX
